# Supplementary material for: Controllable Fabrication of Molecularly Imprinted Microspheres with Nanoporous and Multilayered Structure for Dialysate Regeneration
Source: Nanomaterials (Basel). 2022 Jan 27;12(3):418. doi: 10.3390/nano12030418 (PMC8840109; doi:10.3390/nano12030418)
Supplement: Supplementary file 1 [file nanomaterials-12-00418-s001.zip]

Archive with 1 entries (1 files):
- nanomaterials-1522767-supplementary.pdf
